# Supplementary material for: Resurrection of Dryotomicus Wood and description of two new species from the Amazon River Basin (Coleoptera, Curculionidae, Scolytinae, Phloeotribini)
Source: Zookeys. 2010 Sep 17;(56):49–64. doi: 10.3897/zookeys.56.518 (PMC3088317; doi:10.3897/zookeys.56.518)
Supplement: XML Treatment for Dryotomicus [file zookeys.56.518-treatment1.xml]

<!DOCTYPE tp:taxon-treatment
  PUBLIC "-//TaxonX//DTD Taxonomic Treatment Publishing DTD v0 20100105//EN" "tax-treatment-NSO.dtd">
<tp:taxon-treatment xmlns:tp="http://www.plazi.org/taxpub"><tp:treatment-meta><mixed-citation publication-type="journal"><person-group><name><surname>Cognato</surname><given-names>Anthony I.</given-names></name><name><surname>Smith</surname><given-names>Sarah M.</given-names></name></person-group><article-title>Resurrection of <italic>Dryotomicus</italic> Wood and description of two new species from the Amazon River Basin (Coleoptera, Curculionidae, Scolytinae, Phloeotribini)</article-title><source>Zookeys</source><day>17</day><month>9</month><year>2010</year><volume>2010</volume><issue>56</issue><fpage>49</fpage><lpage>64</lpage><pub-id pub-id-type="doi">10.3897/zookeys.56.518</pub-id></mixed-citation></tp:treatment-meta><tp:nomenclature><tp:taxon-name>
                    	<tp:taxon-name-part taxon-name-part-type="genus">Dryotomicus</tp:taxon-name-part>
                   	</tp:taxon-name><tp:taxon-authority>Wood</tp:taxon-authority><tp:taxon-status xmlns:xlink="http://www.w3.org/1999/xlink" xlink:type="simple">genus bona</tp:taxon-status><tp:nomenclature-citation-list><tp:nomenclature-citation><tp:taxon-name>Dryotomus</tp:taxon-name><comment> Chapuis 1869: 46. Type species: <tp:taxon-name>Dryotomus puberulus</tp:taxon-name> Chapuis, monobasic, preoccupied by Swainson 1831: 301. Synonymy: <xref ref-type="bibr" rid="B5">Schedl 1962</xref>: 487. (References in <xref ref-type="bibr" rid="B12">Wood and Bright 1992</xref>: 216)</comment></tp:nomenclature-citation><tp:nomenclature-citation><tp:taxon-name>Dryotomicus</tp:taxon-name><comment><xref ref-type="bibr" rid="B8">Wood 1962</xref>: 76. <tp:taxon-name>Dryotomus puberulus</tp:taxon-name> Chapuis, automatic. Synonymy: <xref ref-type="bibr" rid="B9">Wood 1982</xref>: 256. (References in <xref ref-type="bibr" rid="B12">Wood and Bright 1992</xref>: 217)</comment></tp:nomenclature-citation></tp:nomenclature-citation-list></tp:nomenclature><tp:treatment-sec sec-type="Diagnosis"><title>Diagnosis.</title><p>The asymmetrical first segment of antennal club, socketed teeth on the protibae, and rounded lateral margins of the pronotum distinguish this genus from <tp:taxon-name>Aricerus</tp:taxon-name>. The usual median tubercle(s) on the male frons, the longer second antennal funicular segment, declivitous anterior edge of the pronotum, the shallowly impressed elytral striae, and elytral declivity with scales and long setae distinguishes <tp:taxon-name>Dryotomicus</tp:taxon-name> from <tp:taxon-name>Phloeotribus</tp:taxon-name>.</p></tp:treatment-sec><ref-list><ref id="B5"><mixed-citation xmlns:xlink="http://www.w3.org/1999/xlink" xlink:type="simple"><person-group><name name-style="western"><surname>Schedl</surname><given-names>KE</given-names></name></person-group> (<year>1962</year>)<article-title> Zur synonymie der Borkenkafer, VIII (Coleoptera). 205. Beitrag.</article-title><source>Beiträge zur Entomologie</source><volume>12</volume>:<fpage>485</fpage>-<lpage>494</lpage>.</mixed-citation></ref><ref id="B12"><mixed-citation xmlns:xlink="http://www.w3.org/1999/xlink" xlink:type="simple"><person-group><name name-style="western"><surname>Wood</surname><given-names>SL</given-names></name><name name-style="western"><surname>Bright</surname><given-names>DE</given-names></name></person-group> (<year>1992</year>)<article-title> A catalog of Scolytidae and Platypodidae (Coleoptera), Part 2: Taxonomic Index, Volumes A and B.</article-title><source>Great Basin Naturalist Memoirs</source><volume>13</volume>.</mixed-citation></ref><ref id="B8"><mixed-citation xmlns:xlink="http://www.w3.org/1999/xlink" xlink:type="simple"><person-group><name name-style="western"><surname>Wood</surname><given-names>SL</given-names></name></person-group> (<year>1962</year>)<article-title> Miscellaneous taxonomic notes on Scolytidae (Coleoptera).</article-title><source>Great Basin Naturalist</source><volume>22</volume>:<fpage>76</fpage>-<lpage>82</lpage>.</mixed-citation></ref><ref id="B9"><mixed-citation xmlns:xlink="http://www.w3.org/1999/xlink" xlink:type="simple"><person-group><name name-style="western"><surname>Wood</surname><given-names>SL</given-names></name></person-group> (<year>1982</year>)<source> The Bark and Ambrosia Beetles of North America (Coleoptera: Scolytidae), A Taxonomic Monograph.</source><publisher-name>Great Basin Naturalist Memoirs</publisher-name><volume>6</volume>.</mixed-citation></ref></ref-list></tp:taxon-treatment>
