# Supplementary material for: Resurrection of Dryotomicus Wood and description of two new species from the Amazon River Basin (Coleoptera, Curculionidae, Scolytinae, Phloeotribini)
Source: Zookeys. 2010 Sep 17;(56):49–64. doi: 10.3897/zookeys.56.518 (PMC3088317; doi:10.3897/zookeys.56.518)
Supplement: XML Treatment for Dryotomicus oenophilis [file zookeys.56.518-treatment2.xml]

<!DOCTYPE tp:taxon-treatment
  PUBLIC "-//TaxonX//DTD Taxonomic Treatment Publishing DTD v0 20100105//EN" "tax-treatment-NSO.dtd">
<tp:taxon-treatment xmlns:tp="http://www.plazi.org/taxpub"><tp:treatment-meta><mixed-citation publication-type="journal"><person-group><name><surname>Cognato</surname><given-names>Anthony I.</given-names></name><name><surname>Smith</surname><given-names>Sarah M.</given-names></name></person-group><article-title>Resurrection of <italic>Dryotomicus</italic> Wood and description of two new species from the Amazon River Basin (Coleoptera, Curculionidae, Scolytinae, Phloeotribini)</article-title><source>Zookeys</source><day>17</day><month>9</month><year>2010</year><volume>2010</volume><issue>56</issue><fpage>49</fpage><lpage>64</lpage><pub-id pub-id-type="doi">10.3897/zookeys.56.518</pub-id></mixed-citation></tp:treatment-meta><tp:nomenclature><tp:taxon-name>
                    	<tp:taxon-name-part taxon-name-part-type="genus">Dryotomicus</tp:taxon-name-part>
                    	<tp:taxon-name-part taxon-name-part-type="species">oenophilis</tp:taxon-name-part>
                    	<object-id xmlns:xlink="http://www.w3.org/1999/xlink" xlink:type="simple">urn:lsid:zoobank.org:act:A2174B38-3EBD-4463-AB45-718C449F858D</object-id>
                    </tp:taxon-name><tp:taxon-status xmlns:xlink="http://www.w3.org/1999/xlink" xlink:type="simple">sp. n.</tp:taxon-status><xref ref-type="fig" rid="F2">Figs 2</xref><xref ref-type="fig" rid="F5">5</xref></tp:nomenclature><tp:treatment-sec sec-type="Diagnosis"><title>Diagnosis.</title><p><tp:taxon-name>Dryotomicus oenophilis</tp:taxon-name> is distinguished from the other <tp:taxon-name>Dryotomicus</tp:taxon-name> species by a large medial tubercle and lateral carina with acute proximal tips on the male frons, interstriae 2 without long uniserial setae, and by raised interstriae of the elytral declivity having tubercles on interstriae 3, 5, and 7 (<xref ref-type="fig" rid="F3">Fig. 3B</xref>).</p></tp:treatment-sec><tp:treatment-sec sec-type="Description"><title>Description.</title><p><italic>Holotype</italic>, male, total length 4.5 mm (3.8–4.5 mm, n=7), 2× longer than wide, color reddish-black (<xref ref-type="fig" rid="F2">Fig. 2</xref>).</p><sec sec-type="Head"><title>Head.</title><p>Frons shagreen with setae as long as or longer than the large median tubercle, longest setae close to epistoma and frontal margins; a large median tubercle between antennal insertions and dorsal margin of eye; lateral carinae from epistoma to dorsal end of eye thicker at antennal insertion and ending acutely (<xref ref-type="fig" rid="F3">Fig. 3A</xref>). Vertex, shagreen with setae approximately as long as or longer than large median tubercle; slightly concave with distinct slightly carinate lateral margins; obtuse median carina from median frontal tubercle to epistoma. Antennae, scape expanded distally and curved proximally beyond the anterior edge of pronotum, funicle five segmented, segments 1 and 2 about equal length and each as long as the combination of segments 3, <!--PageBreak-->4, 5, club pseudo-lamellate, asymmetric, basal segment 1 expanded at base (j- shaped). Eyes oval, ventrally acute (<xref ref-type="fig" rid="F3">Fig. 3A</xref>).</p><fig id="F2" position="float" orientation="portrait"><label>Figure 2.</label><caption><p><tp:taxon-name>Dryotomicus oenophilis</tp:taxon-name> sp. n. male. Habitus, <bold>A</bold> Dorsal <bold>B</bold> Lateral.</p></caption><graphic xmlns:xlink="http://www.w3.org/1999/xlink" xlink:href="ZooKeys-056-049-g002.jpg" position="float" orientation="portrait" xlink:type="simple"/></fig><fig id="F3" position="float" orientation="portrait"><label>Figure 3.</label><caption><p><tp:taxon-name>Dryotomicus oenophilis</tp:taxon-name> sp. n. male, <bold>A</bold> Frons <bold>B</bold> Elytral declivity.</p></caption><graphic xmlns:xlink="http://www.w3.org/1999/xlink" xlink:href="ZooKeys-056-049-g003.jpg" position="float" orientation="portrait" xlink:type="simple"/></fig></sec><sec sec-type="Pronotal"><title>Pronotal</title><p>width 2.2 mm (1.7–2.2 mm, n=7), 0.64× longer than wide; quadrate flat summit not apparent, densely punctured with appressed minute pubescence and scattered longer setae approximately as long as the funicle concentrated anteriorly and laterally.</p></sec><sec sec-type="Elytra"><title>Elytra</title><p>1.2× longer than wide, 2× longer than pronotum, striae on disk impressed, punctures only evident near declivity; striae 4–9 marked by shallow, uniserial punctures;<!--PageBreak--> interstriae on disk 2–3× width of striae, confused scales from base to apex on interstriae 1 and 2, interstriae 1 and 3–9 with long uniserial setae approximately as long as the funicle; interstriae 3–9 minutely punctured. (<xref ref-type="fig" rid="F2">Figs 2</xref>, <xref ref-type="fig" rid="F3">3B</xref>). Elytral declivity with densely placed scales and scattered long setae; striae impressed; interstriae 3, 5, 7 each with 3 tubercles (<xref ref-type="fig" rid="F3">Fig. 3B</xref>).</p></sec><sec sec-type="Male genitalia"><title>Male genitalia</title><p>Aedeagal body (median lobe) conical, apex acute, lateral margins heavily sclerotized medially on apical half, apophyses (struts) as long as body, attached ventrally; internal sac central area lightly sclerotized, lateral margins heavily sclerotized appearing as ventral apophyses (struts) directed apically , seminal trough at proximal end comprised of two lobes that curve medially (<xref ref-type="fig" rid="F4">Fig. 4</xref>). Tegmen circular, weakly scle<!--PageBreak-->rotised on dorsal side. Spiculum gastrale nearly as long as adeagus, crescent-shaped with small knob near the apicalend.</p><fig id="F4" position="float" orientation="portrait"><label>Figure 4.</label><caption><p><tp:taxon-name>Dryotomicus oenophilis</tp:taxon-name> sp. n. male genitalia, <bold>A</bold> Dorsal <bold>B</bold> Lateral. Spiculum gastrale not shown.</p></caption><graphic xmlns:xlink="http://www.w3.org/1999/xlink" xlink:href="ZooKeys-056-049-g004.jpg" position="float" orientation="portrait" xlink:type="simple"/></fig></sec><sec sec-type="Female"><title>Female</title><p>similar to male in most features, except frons flat to slightly convex, densely punctured, without median tubercles and carinae (<xref ref-type="fig" rid="F5">Fig. 5A</xref>). Strial punctures on elytra more distinct, interstrial tubercles smaller (<xref ref-type="fig" rid="F5">Fig. 5B</xref>).</p><fig id="F5" position="float" orientation="portrait"><label>Figure 5.</label><caption><p><tp:taxon-name>Dryotomicus oenophilis</tp:taxon-name> sp. n. female, <bold>A</bold> Lateral habitus <bold>B</bold> Frons.</p></caption><graphic xmlns:xlink="http://www.w3.org/1999/xlink" xlink:href="ZooKeys-056-049-g005.jpg" position="float" orientation="portrait" xlink:type="simple"/></fig></sec></tp:treatment-sec><tp:treatment-sec sec-type="Type material"><title>Type material.</title><p>Holotype and 6 paratypes (3 males and 3 females) bear two collection data labels, First: “Guyana: Iwokrama Forest, GPS N 04,40.486’, W 58.41.028’, 4–9 March 2007, Cognato, Hulcr, Smith, Dole, McCall Colls”; Second: “Collected with ethanol trap”. The holotype is deposited in the Biodiversity Center at the University of Guyana and 4 paratypes are deposited in the A. J. Cook Arthropod Research Collection, Michigan State University, East Lansing; 2 paratypes are in the U.S. National Museum of Natural History, Washington D.C.</p></tp:treatment-sec><tp:treatment-sec sec-type="Notes"><title>Notes.</title><p>In Guyana, we collected all specimens from 20 plastic cups filled with 100 ml of 90% ethanol and nailed to trees 1.5 meters above ground.</p></tp:treatment-sec><tp:treatment-sec sec-type="Etymology"><title>Etymology.</title><p><italic>oeno</italic> (G) = wine, <italic>philis</italic> (G) = lover. The name “wine-lover” signifies the collection of all specimens from ethanol traps.<!--PageBreak--></p></tp:treatment-sec></tp:taxon-treatment>
