# Supplementary material for: Resurrection of Dryotomicus Wood and description of two new species from the Amazon River Basin (Coleoptera, Curculionidae, Scolytinae, Phloeotribini)
Source: Zookeys. 2010 Sep 17;(56):49–64. doi: 10.3897/zookeys.56.518 (PMC3088317; doi:10.3897/zookeys.56.518)
Supplement: XML Treatment for Dryotomicus woodrex [file zookeys.56.518-treatment3.xml]

<!DOCTYPE tp:taxon-treatment
  PUBLIC "-//TaxonX//DTD Taxonomic Treatment Publishing DTD v0 20100105//EN" "tax-treatment-NSO.dtd">
<tp:taxon-treatment xmlns:tp="http://www.plazi.org/taxpub"><tp:treatment-meta><mixed-citation publication-type="journal"><person-group><name><surname>Cognato</surname><given-names>Anthony I.</given-names></name><name><surname>Smith</surname><given-names>Sarah M.</given-names></name></person-group><article-title>Resurrection of <italic>Dryotomicus</italic> Wood and description of two new species from the Amazon River Basin (Coleoptera, Curculionidae, Scolytinae, Phloeotribini)</article-title><source>Zookeys</source><day>17</day><month>9</month><year>2010</year><volume>2010</volume><issue>56</issue><fpage>49</fpage><lpage>64</lpage><pub-id pub-id-type="doi">10.3897/zookeys.56.518</pub-id></mixed-citation></tp:treatment-meta><tp:nomenclature><tp:taxon-name>
                    	<tp:taxon-name-part taxon-name-part-type="genus">Dryotomicus</tp:taxon-name-part>
                    	<tp:taxon-name-part taxon-name-part-type="species">woodrex</tp:taxon-name-part>
                    	<object-id xmlns:xlink="http://www.w3.org/1999/xlink" xlink:type="simple">urn:lsid:zoobank.org:act:C0901E0A-AC6D-4501-B4F4-1E5E975DC0B6</object-id>
                    </tp:taxon-name><tp:taxon-status xmlns:xlink="http://www.w3.org/1999/xlink" xlink:type="simple">sp. n.</tp:taxon-status><xref ref-type="fig" rid="F6">Figs 6–</xref><xref ref-type="fig" rid="F8">8</xref></tp:nomenclature><tp:treatment-sec sec-type="Diagnosis"><title>Diagnosis.</title><p><tp:taxon-name>Dryotomicus woodrex</tp:taxon-name> is distinguished from the other <tp:taxon-name>Dryotomicus</tp:taxon-name> species by three medial tubercles arranged transversely on a tumescence on the male frons; the interstriae flush with striae on the elytral declivity.</p></tp:treatment-sec><tp:treatment-sec sec-type="Description"><title>Description.</title><p>Holotype, male, total length 4.6 mm, 2× longer than wide, antennae reddish-black, head, legs, thorax, and elytra tannish (perhaps teneral). Pronotum tannish with dark diamond pattern (<xref ref-type="fig" rid="F6">Fig. 6</xref>).</p><fig id="F6" position="float" orientation="portrait"><label>Figure 6.</label><caption><p><tp:taxon-name>Dryotomicus woodrex</tp:taxon-name> sp. n. male. Habitus, <bold>A</bold> Dorsal <bold>B</bold> Lateral.</p></caption><graphic xmlns:xlink="http://www.w3.org/1999/xlink" xlink:href="ZooKeys-056-049-g006.jpg" position="float" orientation="portrait" xlink:type="simple"/></fig><sec sec-type="Head"><title>Head.</title><p>Frons shagreen with setae approximately as long as or longer than funicle; three medial tubercles arranged transversely on a tumescence between antennal insertion and dorsal margin of eye; lateral carinae from epistoma to dorsal end of eye thicker at antennal insertions (<xref ref-type="fig" rid="F7">Fig. 7A</xref>). Vertex shagreen with setae approximately as long or longer than funicle; slightly concave. Antennae, scape expanded distally and curved proximally beyond the anterior edge of pronotum, funicle 5-segmented, segments 1 and 2 about equal length and each as long as segments 3–5 combined, club pseudo-lamellate, asymmetric, segment 1 expanded at base (j- shaped). Eyes oval, ventrally acute (<xref ref-type="fig" rid="F3">Fig. 3A</xref>).</p><!--PageBreak--><fig id="F7" position="float" orientation="portrait"><label>Figure 7.</label><caption><p><tp:taxon-name>Dryotomicus woodrex</tp:taxon-name> sp. n. male, <bold>A</bold> Frons <bold>B</bold> Elytral declivity.</p></caption><graphic xmlns:xlink="http://www.w3.org/1999/xlink" xlink:href="ZooKeys-056-049-g007.jpg" position="float" orientation="portrait" xlink:type="simple"/></fig></sec><sec sec-type="Pronotal"><title>Pronotal</title><p>width 2.3 mm, 0.65× longer than wide; quadrate disk, summit not distinct, surface densely punctured with appressed pubescence and scattered longer setae approximately as long as funicle concentrated anteriorly and laterally.<!--PageBreak--></p></sec><sec sec-type="Elytra"><title>Elytra</title><p>1.2× longer than wide, 2× longer than pronotum, striae on disk not impressed, punctures distinct; interstriae 3–4× width of striae, long uniserial setae approximately as long as funicle arising from granules (<xref ref-type="fig" rid="F6">Fig. 6</xref>). Elytral declivity densely scaled with scattered long setae concentrated along the lateral margin (<xref ref-type="fig" rid="F7">Fig. 7B</xref>).</p></sec><sec sec-type="Male genitalia"><title>Male genitalia.</title><p>Aedeagal body (median lobe) conical, apex acute, lateral margins heavily sclerotized medially on apical half, apophyses (struts), as long as body, attached ventrally; internal sac central area lightly sclerotized, lateral margins heavily sclerotized appearing as ventral struts directed apically, seminal trough proximal end comprised of two parallel lobes (<xref ref-type="fig" rid="F8">Fig. 8</xref>). Tegmen circular, weakly sclerotised on dorsal side. Spiculum gastrale destroyed by dissection.</p></sec><sec sec-type="Female"><title>Female</title><p>is unknown.</p><fig id="F8" position="float" orientation="portrait"><label>Figure 8.</label><caption><p><tp:taxon-name>Dryotomicus woodrex</tp:taxon-name> sp. n. male genitalia, <bold>A</bold> Dorsal <bold>B</bold> Lateral.</p></caption><graphic xmlns:xlink="http://www.w3.org/1999/xlink" xlink:href="ZooKeys-056-049-g008.jpg" position="float" orientation="portrait" xlink:type="simple"/></fig></sec></tp:treatment-sec><tp:treatment-sec sec-type="Type material"><title>Type material.</title><p>Holotype bears the collection data label: “PERU: Dept. Loreto, 1.5km N Teniente Lopez, 4°35.66’S; 76°06.92’W, 22 July 1993, 210–240 m, Richard Leschen #164, ex: flight interception trap”. The holotype is deposited in the Snow Museum, University of Kansas [SMEC].</p></tp:treatment-sec><tp:treatment-sec sec-type="Etymology"><title>Etymology.</title><p>The name “woodrex” honors Dr. Stephen L. Wood’s kingly contribution to the knowledge of scolytine and platypodine taxonomy. It is used as a noun in apposition.</p></tp:treatment-sec><tp:treatment-sec><!--Section generated to contain objects referenced in tp:taxon-treatment.--><fig id="F3" position="float" orientation="portrait"><label>Figure 3.</label><caption><p><tp:taxon-name>Dryotomicus oenophilis</tp:taxon-name> sp. n. male, <bold>A</bold> Frons <bold>B</bold> Elytral declivity.</p></caption><graphic xmlns:xlink="http://www.w3.org/1999/xlink" xlink:href="ZooKeys-056-049-g003.jpg" position="float" orientation="portrait" xlink:type="simple"/></fig></tp:treatment-sec></tp:taxon-treatment>
