# Supplementary material for: Resurrection of Dryotomicus Wood and description of two new species from the Amazon River Basin (Coleoptera, Curculionidae, Scolytinae, Phloeotribini)
Source: Zookeys. 2010 Sep 17;(56):49–64. doi: 10.3897/zookeys.56.518 (PMC3088317; doi:10.3897/zookeys.56.518)
Supplement: XML Treatment for Dryotomicus tuberculatus [file zookeys.56.518-treatment5.xml]

<!DOCTYPE tp:taxon-treatment
  PUBLIC "-//TaxonX//DTD Taxonomic Treatment Publishing DTD v0 20100105//EN" "tax-treatment-NSO.dtd">
<tp:taxon-treatment xmlns:tp="http://www.plazi.org/taxpub"><tp:treatment-meta><mixed-citation publication-type="journal"><person-group><name><surname>Cognato</surname><given-names>Anthony I.</given-names></name><name><surname>Smith</surname><given-names>Sarah M.</given-names></name></person-group><article-title>Resurrection of <italic>Dryotomicus</italic> Wood and description of two new species from the Amazon River Basin (Coleoptera, Curculionidae, Scolytinae, Phloeotribini)</article-title><source>Zookeys</source><day>17</day><month>9</month><year>2010</year><volume>2010</volume><issue>56</issue><fpage>49</fpage><lpage>64</lpage><pub-id pub-id-type="doi">10.3897/zookeys.56.518</pub-id></mixed-citation></tp:treatment-meta><tp:nomenclature><tp:taxon-name>
                    	<tp:taxon-name-part taxon-name-part-type="genus">Dryotomicus</tp:taxon-name-part>
                    	<tp:taxon-name-part taxon-name-part-type="species">tuberculatus</tp:taxon-name-part>
                    </tp:taxon-name><tp:taxon-authority>(Eggers)</tp:taxon-authority><tp:taxon-status xmlns:xlink="http://www.w3.org/1999/xlink" xlink:type="simple">comb. n.</tp:taxon-status><tp:nomenclature-citation-list><tp:nomenclature-citation><tp:taxon-name>Dryotomicus tuberculatus</tp:taxon-name><comment> (Eggers) 1943: 348 (<tp:taxon-name>Dryotomus</tp:taxon-name>). Holotype: male ?, Bolivia (Cochabamba); USNM, Washington. (References in <xref ref-type="bibr" rid="B12">Wood and Bright 1992: 235</xref>)</comment></tp:nomenclature-citation></tp:nomenclature-citation-list></tp:nomenclature><tp:treatment-sec sec-type="Diagnosis"><title>Diagnosis.</title><p>This species differs from other <tp:taxon-name>Dryotomicus</tp:taxon-name> spp. by the presence of tubercules on the third, fifth and seventh interstriae of the elytral declivity and rugose interstriae of elytral disk and with more than 3 tubercles (<xref ref-type="fig" rid="F10">Fig. 10</xref>)</p></tp:treatment-sec><tp:treatment-sec sec-type="Redescription"><title>Redescription.</title><p>See <xref ref-type="bibr" rid="B11">Wood (2007)</xref>: 125–126</p></tp:treatment-sec><tp:treatment-sec><!--Section generated to contain objects referenced in tp:taxon-treatment.--><fig id="F10" position="float" orientation="portrait"><label>Figure 10.</label><caption><p><tp:taxon-name>Dryotomicus tuberculatus</tp:taxon-name> elytra.</p></caption><graphic xmlns:xlink="http://www.w3.org/1999/xlink" xlink:href="ZooKeys-056-049-g010.jpg" position="float" orientation="portrait" xlink:type="simple"/></fig></tp:treatment-sec><ref-list><ref id="B12"><mixed-citation xmlns:xlink="http://www.w3.org/1999/xlink" xlink:type="simple"><person-group><name name-style="western"><surname>Wood</surname><given-names>SL</given-names></name><name name-style="western"><surname>Bright</surname><given-names>DE</given-names></name></person-group> (<year>1992</year>)<article-title> A catalog of Scolytidae and Platypodidae (Coleoptera), Part 2: Taxonomic Index, Volumes A and B.</article-title><source>Great Basin Naturalist Memoirs</source><volume>13</volume>.</mixed-citation></ref><ref id="B11"><mixed-citation xmlns:xlink="http://www.w3.org/1999/xlink" xlink:type="simple"><person-group><name name-style="western"><surname>Wood</surname><given-names>SL</given-names></name></person-group> (<year>2007</year>)<source> The Bark and Ambrosia Beetles of South America (Coleoptera: Scolytidae).</source><publisher-name>Monte Bean Life Science Museum, Brigham Young University</publisher-name>, <publisher-loc>Provo</publisher-loc>, <lpage>900</lpage> pp. + 230 plates.</mixed-citation></ref></ref-list></tp:taxon-treatment>
